# Supplementary material for: Combined chemical transformation and biological transformation of artemisinin: A facile approach to diverse artemisinin derivatives
Source: Front Chem. 2023 Jan 24;10:1089290. doi: 10.3389/fchem.2022.1089290 (PMC9902651; doi:10.3389/fchem.2022.1089290)
Supplement: Supplementary file 1 [file DataSheet1.ZIP]

Archive with 66 entries (66 files):
- Supplementary Materials/Figure S1.C-NMR of Metabolite 2.pdf
- Supplementary Materials/Figure S10.C-NMR of Metabolite 5.pdf
- Supplementary Materials/Figure S11.H-NMR of Metabolite 5.pdf
- Supplementary Materials/Figure S12.HR-ESI-MS of Metabolite 5.pdf
- Supplementary Materials/Figure S13.C-NMR of Metabolite 6.pdf
- Supplementary Materials/Figure S14.H-NMR of Metabolite 6.pdf
- Supplementary Materials/Figure S15.DEPT(90) of Metabolite 6.pdf
- Supplementary Materials/Figure S16.DEPT(135) of Metabolite 6.pdf
- Supplementary Materials/Figure S17.H-H COSY of Metabolite 6.pdf
- Supplementary Materials/Figure S18.HMBC of Metabolite 6.pdf
- Supplementary Materials/Figure S19.HSQC of Metabolite 6.pdf
- Supplementary Materials/Figure S2.H-NMR of Metabolite 2.pdf
- Supplementary Materials/Figure S20.HR-ESI-MS of Metabolite 6.pdf
- Supplementary Materials/Figure S21.C-NMR of Metabolite 7.pdf
- Supplementary Materials/Figure S22.H-NMR of Metabolite 7.pdf
- Supplementary Materials/Figure S23.DEPT(90) of Metabolite 7.pdf
- Supplementary Materials/Figure S24.DEPT(135) of Metabolite 7.pdf
- Supplementary Materials/Figure S25.H-H COSY of Metabolite 7.pdf
- Supplementary Materials/Figure S26.HMBC of Metabolite 7.pdf
- Supplementary Materials/Figure S27.HSQC of Metabolite 7.pdf
- Supplementary Materials/Figure S28.HR-ESI-MS of Metabolite 7.pdf
- Supplementary Materials/Figure S29.C-NMR of Metabolite 8.pdf
- Supplementary Materials/Figure S3.HR-ESI-MS of Metabolite 2.pdf
- Supplementary Materials/Figure S30.H-NMR of Metabolite 8.pdf
- Supplementary Materials/Figure S31.DEPT(90) of Metabolite 8.pdf
- Supplementary Materials/Figure S32.DEPT(135) of Metabolite 8.pdf
- Supplementary Materials/Figure S33.H-H COSY of Metabolite 8.pdf
- Supplementary Materials/Figure S34.HMBC of Metabolite 8.pdf
- Supplementary Materials/Figure S35.HSQC of Metabolite 8.pdf
- Supplementary Materials/Figure S36.HR-ESI-MS of Metabolite 8.pdf
- Supplementary Materials/Figure S37.C-NMR of Metabolite 9.pdf
- Supplementary Materials/Figure S38.H-NMR of Metabolite 9.pdf
- Supplementary Materials/Figure S39.HR-ESI-MS of Metabolite 9.pdf
- Supplementary Materials/Figure S4.C-NMR of Metabolite 3.pdf
- Supplementary Materials/Figure S40.C-NMR of Metabolite 10.pdf
- Supplementary Materials/Figure S41.H-NMR of Metabolite 10.pdf
- Supplementary Materials/Figure S42.HR-ESI-MS of Metabolite 10.pdf
- Supplementary Materials/Figure S43.C-NMR of Metabolite 11.pdf
- Supplementary Materials/Figure S44.H-NMR of Metabolite 11.pdf
- Supplementary Materials/Figure S45.HR-ESI-MS of Metabolite 11.pdf
- Supplementary Materials/Figure S46.C-NMR of Metabolite 12.pdf
- Supplementary Materials/Figure S47.H-NMR of Metabolite 12.pdf
- Supplementary Materials/Figure S48.HR-ESI-MS of Metabolite 12.pdf
- Supplementary Materials/Figure S49.C-NMR of Metabolite 13.pdf
- Supplementary Materials/Figure S5.H-NMR of Metabolite 3.pdf
- Supplementary Materials/Figure S50.H-NMR of Metabolite 13.pdf
- Supplementary Materials/Figure S51.HR-ESI-MS of Metabolite 13.pdf
- Supplementary Materials/Figure S52.C-NMR of Metabolite 14.pdf
- Supplementary Materials/Figure S53.H-NMR of Metabolite 14.pdf
- Supplementary Materials/Figure S54.HR-ESI-MS of Metabolite 14.pdf
- Supplementary Materials/Figure S55.C-NMR of Metabolite 15.pdf
- Supplementary Materials/Figure S56.H-NMR of Metabolite 15.pdf
- Supplementary Materials/Figure S57.HR-ESI-MS of Metabolite 15.pdf
- Supplementary Materials/Figure S58.C-NMR of Metabolite 16.pdf
- Supplementary Materials/Figure S59.H-NMR of Metabolite 16.pdf
- Supplementary Materials/Figure S6.HR-ESI-MS of Metabolite 3.pdf
- Supplementary Materials/Figure S60.HR-ESI-MS of Metabolite 16.pdf
- Supplementary Materials/Figure S61.C-NMR of Metabolite 17.pdf
- Supplementary Materials/Figure S62.H-NMR of Metabolite 17.pdf
- Supplementary Materials/Figure S63.HR-ESI-MS of Metabolite 17.pdf
- Supplementary Materials/Figure S64.C-NMR of Metabolite 18.pdf
- Supplementary Materials/Figure S65.H-NMR of Metabolite 18.pdf
- Supplementary Materials/Figure S66.HR-ESI-MS of Metabolite 18.pdf
- Supplementary Materials/Figure S7.C-NMR of Metabolite 4.pdf
- Supplementary Materials/Figure S8.H-NMR of Metabolite 4.pdf
- Supplementary Materials/Figure S9.HR-ESI-MS of Metabolite 4.pdf
